# Supplementary material for: Biofilm Formation, Antibiotic Resistance, and Virulence Analysis of Human and Avian Origin Klebsiella pneumoniae from Jiangsu, China
Source: Vet Sci. 2025 Jun 30;12(7):628. doi: 10.3390/vetsci12070628 (PMC12299882; doi:10.3390/vetsci12070628)
Supplement: Supplementary file 1 [file vetsci-12-00628-s001.zip]

Archive with 1 entries (1 files):
- vetsci-3638944-supplementary.pdf
